# Supplementary material for: Functional Characterization and Mutagenesis Studies of a Microbial-like Diterpene Synthase from Huperzia serrata
Source: Molecules. 2026 Apr 17;31(8):1329. doi: 10.3390/molecules31081329 (PMC13118282; doi:10.3390/molecules31081329)
Supplement: Supplementary file 1 [file molecules-31-01329-s001.zip]

Archive with 1 entries (1 files):
- molecules-4255823-supplementary.pdf
